# Supplementary material for: Distribution of Embryonic Stem Cell-Derived Mesenchymal Stem Cells after Intravenous Infusion in Hypoxic–Ischemic Encephalopathy
Source: Life (Basel). 2023 Jan 13;13(1):227. doi: 10.3390/life13010227 (PMC9861288; doi:10.3390/life13010227)
Supplement: Supplementary file 1 [file life-13-00227-s001.zip]

Archive with 1 entries (1 files):
- life-2162137-supplementary.pdf
